# Supplementary material for: Synthesis and Evaluation of 11-Butyl Matrine Derivatives as Potential Anti-Virus Agents
Source: Molecules. 2022 Nov 4;27(21):7563. doi: 10.3390/molecules27217563 (PMC9658933; doi:10.3390/molecules27217563)
Supplement: Supplementary file 1 [file molecules-27-07563-s001.zip]

Archive with 1 entries (1 files):
- molecules-1993088-supplementary.pdf
